# Supplementary material for: Seaweed as a Natural Source against Phytopathogenic Bacteria
Source: Mar Drugs. 2022 Dec 28;21(1):23. doi: 10.3390/md21010023 (PMC9867177; doi:10.3390/md21010023)
Supplement: Supplementary file 1 [file marinedrugs-21-00023-s001.zip]

Archive with 1 entries (1 files):
- marinedrugs-2098496-supplementary.pdf
